# Supplementary material for: Molecular Analysis of Volatile Metabolites Synthesized by Candida albicans and Staphylococcus aureus in In Vitro Cultures and Bronchoalveolar Lavage Specimens Reflecting Single- or Duo-Factor Pneumonia
Source: Biomolecules. 2024 Jul 2;14(7):788. doi: 10.3390/biom14070788 (PMC11275233; doi:10.3390/biom14070788)
Supplement: Supplementary file 1 [file biomolecules-14-00788-s001.zip]

Archive with 6 entries (6 files):
- Supplementary Figure 1  -  C_albicans LOG-phase.png
- Supplementary Figure 2  -  C_albicans STEADY-phase.png
- Supplementary Figure 3  -  S_aureus  LOG-phase.png
- Supplementary Figure 4  -  S_aureus  STEADY-phase.png
- Supplementary Figure 5  -  CO-Culture  LOG-phase.png
- Supplementary Figure 6  -  CO-Culture  STEADY-phase.png
